# Supplementary material for: The Relationship between Corvis ST Tonometry Measured Corneal Parameters and Intraocular Pressure, Corneal Thickness and Corneal Curvature
Source: PLoS One. 2015 Oct 20;10(10):e0140385. doi: 10.1371/journal.pone.0140385 (PMC4618943; doi:10.1371/journal.pone.0140385)
Supplement: S1 File — (CSV) [file pone.0140385.s001.csv]

sex	RL	age	aveGAT	AL	aveKerato	aveCCT	Def. Amp. Max [mm]	Def. Amp. Max [mm]	Def. Amp. Max [mm]	aveDefAmpMax	A1 Time [ms]	A1 Time [ms]	A1 Time [ms]	aveA1time	A1 Length [mm]	A1 Length [mm]	A1 Length [mm]	aveA1length	A1 Velocity [m/s]	A1 Velocity [m/s]	A1 Velocity [m/s]	aveA1velocity	A2 Time [ms]	A2 Time [ms]	A2 Time [ms]	aveA2time	A2 Length [mm]	A2 Length [mm]	A2 Length [mm]	aveA2length	A2 Velocity [m/s]	A2 Velocity [m/s]	A2 Velocity [m/s]	aveA2velocity	HC Time [ms]	HC Time [ms]	HC Time [ms]	aveHCtime	Peak Dist. [mm]	Peak Dist. [mm]	Peak Dist. [mm]	avePeakDist	Radius [mm]	Radius [mm]	Radius [mm]	aveRadius
1	1	75	15	24.52	7.705	557.6666667	1.24	1.27	1.33	1.28	6.88	6.8	6.71	6.796666667	1.61	2.14	1.39	1.713333333	0.15	0.19	0.14	0.16	21.69	21.91	21.95	21.85	2.58	2.01	1.36	1.983333333	-0.41	-0.55	-0.44	-0.466666667	17.79	17.09	18.02	17.63333333	2.57	2.8	2.8	2.723333333	7.01	8.35	7.6	7.653333333
0	0	60	15	24.02	8.04	601.3333333	1.24	1.15	1.08	1.156666667	6.79	6.75	6.97	6.836666667	1.9	2.17	1.4	1.823333333	0.18	0.19	0.14	0.17	22.02	21.92	21.72	21.88666667	1.72	1.16	2.62	1.833333333	-0.43	-0.33	-0.39	-0.383333333	15.94	16.86	16.63	16.47666667	5.35	5.46	2.58	4.463333333	6.84	9.51	7.91	8.086666667
0	1	75	14	22.43	7.08	521.3333333	1.27	1.23	1.2	1.233333333	7.08	7.02	7.14	7.08	1.9	1.26	1.83	1.663333333	0.17	0.12	0.17	0.153333333	22.23	22.45	22.24	22.30666667	1.23	2.2	2.26	1.896666667	-0.42	-0.41	-0.41	-0.413333333	17.09	16.4	16.63	16.70666667	2.45	5.05	4.93	4.143333333	6.03	6.77	6.86	6.553333333
1	1	23	12.33333333	25.99	7.88	480	1.23	1.18	1.24	1.216666667	6.91	7.01	6.92	6.946666667	1.92	1.57	2.07	1.853333333	0.17	0.14	0.17	0.16	22.54	22.28	22.55	22.45666667	0.97	2.59	1.3	1.62	-0.46	-0.5	-0.52	-0.493333333	17.09	16.63	17.09	16.93666667	5.24	5.32	2.64	4.4	5.49	6.19	5.53	5.736666667
0	1	23	15.66666667	23	7.69	484.6666667	1.04	1.02	1.04	1.033333333	7.39	7.41	7.32	7.373333333	1.68	1.69	2.13	1.833333333	0.13	0.14	0.17	0.146666667	21.71	21.71	21.66	21.69333333	1.96	1.71	1.33	1.666666667	-0.41	-0.34	-0.45	-0.4	16.4	17.09	16.86	16.78333333	4.77	4.83	4.98	4.86	6	6.83	7.9	6.91
0	1	23	14	25.44	7.45	546	1.05	1.06	1.08	1.063333333	7.35	7.23	7.13	7.236666667	1.27	1.39	2	1.553333333	0.11	0.13	0.2	0.146666667	22.05	22.19	22.38	22.20666667	2.08	1.99	1.36	1.81	-0.48	-0.44	-0.51	-0.476666667	16.86	16.63	16.86	16.78333333	4.9	5	5.01	4.97	6.38	6.08	6.12	6.193333333
0	1	22	17.66666667	23.03	7.725	512.3333333	0.94	0.99	0.98	0.97	7.29	7.13	7.24	7.22	1.34	2.11	1.4	1.616666667	0.11	0.21	0.13	0.15	22	22.22	21.77	21.99666667	2.06	2.06	2.27	2.13	-0.35	-0.37	-0.41	-0.376666667	16.17	16.86	16.17	16.4	4.82	2.46	2.41	3.23	7.03	8.77	8.71	8.17
0	1	74	15	21.57	7.045	531	1.13	1.15	1.15	1.143333333	7.23	7.34	7.28	7.283333333	2.13	2.14	1.46	1.91	0.18	0.19	0.14	0.17	22	21.83	22.03	21.95333333	1.43	2.3	1.99	1.906666667	-0.38	-0.45	-0.33	-0.386666667	16.4	17.09	16.63	16.70666667	4.76	4.66	2.49	3.97	6.51	6.02	6.26	6.263333333
0	1	24	22	23.06	7.47	643.6666667	0.89	0.88	0.82	0.863333333	7.65	7.67	7.65	7.656666667	1.55	1.71	1.82	1.693333333	0.14	0.14	0.15	0.143333333	21.53	21.29	21.11	21.31	2.42	2.06	1.31	1.93	-0.29	-0.42	-0.49	-0.4	16.17	17.09	16.17	16.47666667	4.68	4.49	4.44	4.536666667	9.71	7.03	7.46	8.066666667
0	1	22	18.66666667	26.91	7.26	624	0.9	0.94	0.87	0.903333333	7.73	7.99	8.08	7.933333333	1.57	1.89	1.64	1.7	0.13	0.13	0.1	0.12	21.79	21.54	21.48	21.60333333	1.95	2.39	2.03	2.123333333	-0.3	-0.32	-0.32	-0.313333333	16.86	16.86	16.63	16.78333333	4.56	4.66	2.34	3.853333333	6.72	7.86	7.56	7.38
0	1	28	13.33333333	24.96	7.855	545.3333333	1.06	1.1	1.06	1.073333333	7.34	7.18	7.3	7.273333333	1.88	1.79	2.1	1.923333333	0.16	0.17	0.19	0.173333333	22.2	22.64	22.39	22.41	2.39	1.72	1.85	1.986666667	-0.38	-0.41	-0.39	-0.393333333	16.86	16.63	16.63	16.70666667	2.51	5.15	2.48	3.38	6.46	6.74	6.83	6.676666667
0	1	27	19.33333333	24.17	7.71	537.6666667	0.86	0.92	0.94	0.906666667	7.63	7.43	7.42	7.493333333	1.88	1.61	1.57	1.686666667	0.13	0.14	0.13	0.133333333	21.44	21.62	21.76	21.60666667	1.25	1.42	2.38	1.683333333	-0.47	-0.4	-0.33	-0.4	16.4	16.4	16.63	16.47666667	4.7	4.83	4.7	4.743333333	8.32	8.43	6.6	7.783333333
0	1	85	19.66666667	23.83	7.695	556.3333333	0.97	0.94	0.98	0.963333333	7.55	7.63	7.5	7.56	2.09	1.85	1.62	1.853333333	0.15	0.14	0.13	0.14	21.53	21.53	21.42	21.49333333	2.25	2.07	1.51	1.943333333	-0.31	-0.32	-0.29	-0.306666667	16.4	17.09	15.48	16.32333333	4.94	2.35	4.96	4.083333333	8.3	8.94	8.75	8.663333333
0	0	64	19.66666667	24.15	7.845	525	1.05	1.13	1.08	1.086666667	7.59	7.34	7.46	7.463333333	2.06	2.11	1.67	1.946666667	0.15	0.18	0.15	0.16	21.66	22.05	21.77	21.82666667	2.51	2.32	2.02	2.283333333	-0.3	-0.29	-0.33	-0.306666667	17.33	17.56	17.33	17.40666667	4.73	4.8	4.79	4.773333333	8.27	7.23	8.39	7.963333333
0	1	78	20.33333333	22.31	7.18	584	1.13	1.16	1.14	1.143333333	7.64	7.51	7.64	7.596666667	1.53	1.46	1.72	1.57	0.14	0.15	0.14	0.143333333	21.55	21.88	21.75	21.72666667	1.34	1.31	1.96	1.536666667	-0.38	-0.38	-0.37	-0.376666667	17.09	17.09	17.09	17.09	4.58	2.46	2.32	3.12	6.82	7.44	7.16	7.14
0	0	24	17.66666667	23.75	7.95	549.6666667	1.01	0.97	0.95	0.976666667	7.5	7.5	7.47	7.49	1.47	1.41	1.39	1.423333333	0.13	0.11	0.12	0.12	21.78	21.8	21.89	21.82333333	2.05	2.31	1.55	1.97	-0.4	-0.33	-0.39	-0.373333333	17.09	16.4	17.33	16.94	4.72	4.78	2.38	3.96	6.45	6.89	7.19	6.843333333
1	1	23	13	25.12	7.49	551.3333333	1.11	1.07	1.13	1.103333333	7.17	7.32	7.29	7.26	1.74	2.31	1.3	1.783333333	0.19	0.23	0.11	0.176666667	22.22	22.09	22.27	22.19333333	2.21	1.23	2.32	1.92	-0.48	-0.38	-0.42	-0.426666667	16.63	17.09	17.56	17.09333333	2.53	4.97	2.44	3.313333333	7.12	6.84	6.39	6.783333333
0	1	23	18	22.94	7.51	575.3333333	0.95	1.04	1.04	1.01	7.43	7.32	7.3	7.35	1.43	2.07	2.04	1.846666667	0.13	0.18	0.18	0.163333333	21.8	21.94	22.12	21.95333333	1.39	1.89	1.55	1.61	-0.3	-0.27	-0.36	-0.31	17.33	16.4	17.09	16.94	2.25	2.47	4.7	3.14	7.13	7.34	7.58	7.35
0	1	70	25	22.36	7.54	546.3333333	0.86	0.86	0.89	0.87	7.8	7.87	7.73	7.8	1.99	1.76	1.46	1.736666667	0.14	0.12	0.09	0.116666667	21.45	21.43	21.5	21.46	1.65	1.53	1.96	1.713333333	-0.29	-0.31	-0.23	-0.276666667	16.4	16.17	16.17	16.24666667	4.55	4.58	4.54	4.556666667	8.63	9.44	8.12	8.73
0	1	74	23	26.34	7.625	557.3333333	1.08	1.1	1.15	1.11	7.56	7.66	7.55	7.59	2.14	1.79	2.11	2.013333333	0.17	0.13	0.17	0.156666667	21.66	21.61	21.63	21.63333333	1.33	2.33	1.19	1.616666667	-0.37	-0.31	-0.4	-0.36	16.4	17.56	16.86	16.94	5.07	2.29	2.58	3.313333333	8.11	5.88	6.42	6.803333333
1	1	67	16	25.05	7.545	560	1.15	1.17	1.19	1.17	7.43	7.41	7.44	7.426666667	1.82	1.81	1.86	1.83	0.16	0.16	0.16	0.16	22.15	22.25	22.22	22.20666667	1.36	2.12	1.71	1.73	-0.42	-0.37	-0.45	-0.413333333	17.56	17.79	17.33	17.56	2.32	2.48	4.93	3.243333333	6.5	6.58	6.46	6.513333333
0	0	91	14.66666667	22.87	7.37	563	1.18	1.24	1.25	1.223333333	7.16	7.08	7.06	7.1	2.06	1.9	2.1	2.02	0.17	0.16	0.17	0.166666667	22.1	22.25	22.08	22.14333333	2.42	1.67	1.4	1.83	-0.23	-0.31	-0.32	-0.286666667	18.25	17.79	18.02	18.02	2.33	2.39	2.42	2.38	6.83	6.28	6.35	6.486666667
0	0	82	20	23.46	7.825	581	1.2	1.18	1.25	1.21	7.35	7.39	7.37	7.37	1.71	1.96	2.35	2.006666667	0.16	0.15	0.22	0.176666667	21.8	21.85	22.03	21.89333333	1.4	2.34	1.84	1.86	-0.38	-0.33	-0.44	-0.383333333	17.09	17.33	16.4	16.94	2.4	4.86	5.07	4.11	6.96	7.51	6.78	7.083333333
1	1	62	22.33333333	30.34	7.59	585	1.08	1.14	1.11	1.11	7.75	7.7	7.74	7.73	2.16	1.61	1.57	1.78	0.16	0.13	0.14	0.143333333	21.51	21.63	21.63	21.59	2.09	2.67	2.52	2.426666667	-0.38	-0.29	-0.32	-0.33	17.09	17.09	16.4	16.86	2.56	5.15	5.12	4.276666667	7.4	7.58	8.04	7.673333333
0	0	60	14.33333333	23.95	7.555	531.6666667	1.12	1.13	1.15	1.133333333	7.13	6.98	6.87	6.993333333	1.85	1.55	1.3	1.566666667	0.17	0.13	0.13	0.143333333	21.98	22.33	22.34	22.21666667	2.19	1.18	1.92	1.763333333	-0.46	-0.53	-0.43	-0.473333333	17.33	16.86	15.94	16.71	4.94	5.21	5.34	5.163333333	5.94	7.05	7.33	6.773333333
1	0	74	22	25.46	7.615	574.3333333	1.06	1.11	1.08	1.083333333	7.7	7.65	7.53	7.626666667	1.71	1.81	1.47	1.663333333	0.15	0.14	0.13	0.14	21.7	21.59	21.83	21.70666667	1.29	1.97	2.28	1.846666667	-0.38	-0.35	-0.3	-0.343333333	17.33	17.09	17.56	17.32666667	4.77	4.78	4.78	4.776666667	7.49	7.01	6.73	7.076666667
1	1	67	21	24.55	7.45	532.3333333	0.98	0.96	0.93	0.956666667	7.91	7.81	7.84	7.853333333	2.18	2.09	1.97	2.08	0.17	0.17	0.14	0.16	21.43	21.49	21.4	21.44	1.86	1.53	2.38	1.923333333	-0.28	-0.33	-0.28	-0.296666667	15.94	16.4	16.86	16.4	2.36	2.25	2.34	2.316666667	7.06	6.85	7.19	7.033333333
1	0	78	19	23.77	7.67	516	1.03	1.09	1.01	1.043333333	7.48	7.52	7.65	7.55	2.17	1.43	1.88	1.826666667	0.16	0.11	0.15	0.14	21.43	21.55	21.29	21.42333333	1.75	1.96	1.71	1.806666667	-0.32	-0.34	-0.41	-0.356666667	16.86	17.33	17.09	17.09333333	4.79	4.9	4.58	4.756666667	7.09	7.65	6.4	7.046666667
1	0	67	16	26.41	7.73	568.6666667	1.21	1.21	1.21	1.21	7	6.95	6.96	6.97	1.43	1.88	1.86	1.723333333	0.13	0.14	0.15	0.14	22.38	22.11	22.22	22.23666667	1.9	1.26	1.75	1.636666667	-0.44	-0.43	-0.51	-0.46	17.09	16.63	16.86	16.86	5.31	5.43	5.38	5.373333333	6.45	6.81	6.6	6.62
0	1	30	15	25.65	7.825	546	1.18	1.2	1.22	1.2	7.21	7.18	7.1	7.163333333	1.6	1.96	1.23	1.596666667	0.14	0.2	0.1	0.146666667	22.34	22.33	22.54	22.40333333	1.33	1.15	1.79	1.423333333	-0.55	-0.46	-0.5	-0.503333333	17.09	17.09	16.86	17.01333333	2.61	2.6	5.42	3.543333333	6.51	5.82	6.31	6.213333333
0	1	22	24	24.95	7.805	580	0.98	0.95	0.91	0.946666667	7.5	7.8	7.79	7.696666667	2.16	1.58	1.46	1.733333333	0.19	0.12	0.11	0.14	21.75	21.44	21.31	21.5	2.31	2.51	1.88	2.233333333	-0.33	-0.31	-0.3	-0.313333333	16.17	16.86	16.86	16.63	2.44	4.48	2.18	3.033333333	7.05	6.96	7.58	7.196666667
0	1	25	15	23.75	7.39	575	1.11	1.21	1.05	1.123333333	7.45	7.3	7.52	7.423333333	1.44	1.57	1.6	1.536666667	0.13	0.15	0.15	0.143333333	22.26	22.61	22.27	22.38	2.69	2.67	1.88	2.413333333	-0.35	-0.34	-0.38	-0.356666667	17.33	17.33	17.33	17.33	4.84	4.89	2.26	3.996666667	6.93	6.63	6.83	6.796666667
0	0	33	8.666666667	23.74	7.47	592	1.19	1.21	1.33	1.243333333	7.06	7.02	6.92	7	1.44	1.47	2.14	1.683333333	0.12	0.15	0.19	0.153333333	23	22.84	23.26	23.03333333	2.53	1.46	2.62	2.203333333	-0.33	-0.5	-0.46	-0.43	17.33	17.33	17.09	17.25	2.63	5.13	5.42	4.393333333	7.82	6.92	6.98	7.24
0	1	31	12	24.61	7.49	506.3333333	1.18	1.19	1.23	1.2	7.15	7.09	7.04	7.093333333	2.31	2.3	1.47	2.026666667	0.23	0.23	0.14	0.2	22.38	22.44	22.6	22.47333333	1.06	1.74	1.01	1.27	-0.47	-0.57	-0.68	-0.573333333	16.4	17.09	16.63	16.70666667	5.22	2.47	5.38	4.356666667	5.81	5.98	6.11	5.966666667
0	0	28	15.66666667	25.55	7.73	542.6666667	1.1	1.05	1.12	1.09	7.33	7.35	7.31	7.33	2	1.37	1.3	1.556666667	0.2	0.13	0.12	0.15	21.88	21.54	22.13	21.85	1.41	1.67	1.04	1.373333333	-0.42	-0.5	-0.57	-0.496666667	16.63	17.09	16.63	16.78333333	5.04	4.93	5.13	5.033333333	6.7	6.45	6.88	6.676666667
1	1	42	15	25.75	8.35	520.3333333	1.04	1.07	1.03	1.046666667	7.17	7.08	7.26	7.17	1.89	1.44	1.68	1.67	0.16	0.12	0.15	0.143333333	22.1	22.3	22.04	22.14666667	1.15	2.52	2.06	1.91	-0.46	-0.42	-0.43	-0.436666667	16.4	16.4	16.4	16.4	2.55	5.21	2.48	3.413333333	6.52	6.41	6.32	6.416666667
1	1	29	13	28.01	7.705	534	1.32	1.27	1.28	1.29	7.08	7.15	7.1	7.11	1.58	2.11	1.47	1.72	0.16	0.22	0.15	0.176666667	22.4	22.13	22.61	22.38	1.04	0.9	1.78	1.24	-0.51	-0.69	-0.51	-0.57	17.09	16.86	17.09	17.01333333	5.34	2.63	5.5	4.49	5.46	5.49	6.58	5.843333333
1	1	35	15	22.84	7.76	552	1.11	1.01	0.98	1.033333333	7.08	7.24	7.25	7.19	1.48	1.64	1.57	1.563333333	0.14	0.16	0.14	0.146666667	22.76	22.12	22.16	22.34666667	2	1.15	1.39	1.513333333	-0.38	-0.37	-0.37	-0.373333333	17.56	17.33	16.86	17.25	2.49	2.3	2.43	2.406666667	7.34	8.19	7.71	7.746666667
1	1	32	13	26.13	7.99	573.3333333	1.11	1.11	1.08	1.1	7.14	7.09	7.28	7.17	1.75	1.51	1.68	1.646666667	0.16	0.14	0.15	0.15	22.31	22.32	22.02	22.21666667	1.36	2.42	1.71	1.83	-0.44	-0.38	-0.44	-0.42	17.09	16.63	17.09	16.93666667	2.6	5.29	5.1	4.33	7.05	8.05	7.62	7.573333333
1	1	71	20	23.95	7.73	562.6666667	1.2	1.17	1.14	1.17	7.17	7.08	7.27	7.173333333	1.98	1.9	2.18	2.02	0.17	0.17	0.18	0.173333333	22.1	22.22	21.96	22.09333333	2.6	2.65	2.13	2.46	-0.35	-0.41	-0.45	-0.403333333	17.33	17.09	16.63	17.01666667	2.53	5.15	5.08	4.253333333	7.06	7.89	7.22	7.39
1	1	30	18.33333333	26.2	7.975	530	0.92	0.96	0.97	0.95	7.61	7.56	7.47	7.546666667	1.65	1.97	1.51	1.71	0.13	0.16	0.12	0.136666667	21.41	21.63	21.59	21.54333333	1.55	1.53	1.18	1.42	-0.36	-0.31	-0.37	-0.346666667	16.4	16.4	16.86	16.55333333	4.65	4.87	2.35	3.956666667	5.74	6.64	6.1	6.16
0	1	74	18	24.04	7.715	495	1.15	1.07	1.1	1.106666667	7.25	7.3	7.36	7.303333333	1.43	1.36	1.96	1.583333333	0.12	0.13	0.15	0.133333333	21.97	21.9	21.75	21.87333333	2.02	1.26	1.91	1.73	-0.35	-0.43	-0.35	-0.376666667	17.33	17.09	17.33	17.25	4.94	4.9	4.97	4.936666667	7.34	7.74	7.82	7.633333333
0	0	24	17	29	8.055	571.6666667	1.1	1.13	1.11	1.113333333	7.49	7.36	7.38	7.41	1.57	2.03	1.41	1.67	0.13	0.15	0.12	0.133333333	21.81	21.86	21.88	21.85	2.31	2.66	2.44	2.47	-0.38	-0.33	-0.41	-0.373333333	16.86	16.86	16.63	16.78333333	5.08	2.64	5.12	4.28	5.75	7	6.87	6.54
0	1	28	18.33333333	24.58	7.685	522.6666667	0.88	0.99	0.97	0.946666667	7.8	7.33	7.43	7.52	1.41	2.03	1.9	1.78	0.11	0.18	0.17	0.153333333	21.4	21.87	21.75	21.67333333	2.18	1.22	1.5	1.633333333	-0.28	-0.45	-0.38	-0.37	16.4	16.17	16.63	16.4	2.29	2.36	2.39	2.346666667	6.39	5.79	6.35	6.176666667
1	0	25	13	26.11	7.595	579	1.13	1.17	1.18	1.16	7.35	7.27	7.26	7.293333333	1.86	1.48	1.64	1.66	0.16	0.13	0.16	0.15	22.16	22.32	22.33	22.27	1.77	1.13	2.73	1.876666667	-0.47	-0.53	-0.43	-0.476666667	16.63	16.4	15.94	16.32333333	5.15	5.25	2.64	4.346666667	6.14	6.29	6.49	6.306666667
1	1	30	16.66666667	24.62	8.255	554.6666667	0.94	0.91	0.97	0.94	7.25	7.41	7.16	7.273333333	1.46	2.07	1.99	1.84	0.13	0.16	0.17	0.153333333	21.91	21.8	22.23	21.98	1.64	1.72	2	1.786666667	-0.39	-0.34	-0.33	-0.353333333	15.94	16.4	16.4	16.24666667	2.39	2.37	2.49	2.416666667	6.38	7.83	7.1	7.103333333
1	0	31	17	25.17	7.63	539.3333333	1.1	1.14	0.96	1.066666667	7.14	7.14	7.69	7.323333333	1.78	1.9	1.48	1.72	0.16	0.17	0.16	0.163333333	22.42	22.51	21.71	22.21333333	2.07	2.55	1.67	2.096666667	-0.43	-0.38	-0.36	-0.39	16.86	16.86	17.09	16.93666667	5.2	5.13	4.72	5.016666667	7.52	6.32	6.9	6.913333333
0	1	23	16.33333333	24.94	7.83	537.3333333	0.94	0.94	0.9	0.926666667	7.29	7.29	7.35	7.31	1.41	1.37	1.92	1.566666667	0.13	0.11	0.15	0.13	21.94	21.95	21.79	21.89333333	1.6	1.71	2.27	1.86	-0.4	-0.4	-0.3	-0.366666667	16.86	16.86	17.09	16.93666667	2.22	2.33	2.23	2.26	6.55	6.61	6.81	6.656666667
0	1	74	20	22.85	7.12	545.6666667	1.02	1.17	1.13	1.106666667	7.48	7.31	7.47	7.42	2.11	2.09	1.47	1.89	0.2	0.19	0.16	0.183333333	21.78	22.12	21.95	21.95	2.48	1.37	1.68	1.843333333	-0.31	-0.36	-0.37	-0.346666667	16.86	17.09	17.33	17.09333333	4.65	2.38	4.68	3.903333333	7.47	6.95	7.75	7.39
0	1	31	15	25.43	7.865	504	1.01	1.06	1.03	1.033333333	7.44	7.25	7.39	7.36	1.83	1.62	1.95	1.8	0.17	0.14	0.16	0.156666667	21.71	22.03	21.74	21.82666667	1.3	2.13	1.68	1.703333333	-0.41	-0.41	-0.38	-0.4	16.86	17.09	17.09	17.01333333	4.83	4.98	4.87	4.893333333	6.38	6.85	6.88	6.703333333
1	1	30	19	27.02	8.08	581.3333333	1.02	1.01	1	1.01	7.66	7.6	7.62	7.626666667	1.81	2.06	2.14	2.003333333	0.15	0.16	0.16	0.156666667	21.83	21.68	21.64	21.71666667	2.35	1.29	2.37	2.003333333	-0.34	-0.39	-0.36	-0.363333333	16.86	17.09	16.63	16.86	2.5	4.9	2.47	3.29	6.1	6.16	6.27	6.176666667
1	1	37	13	26.43	7.94	506.6666667	1.14	1.19	1.17	1.166666667	7.19	7.05	7.12	7.12	1.78	1.46	2.3	1.846666667	0.17	0.14	0.21	0.173333333	22.28	22.52	22.33	22.37666667	1.4	1.63	0.97	1.333333333	-0.45	-0.51	-0.42	-0.46	16.86	16.4	16.63	16.63	5.22	5.35	5.21	5.26	6.24	6.14	5.72	6.033333333
0	1	30	14	25.2	7.83	536	1.07	1.07	1.05	1.063333333	7.31	7.33	7.29	7.31	1.93	1.46	1.43	1.606666667	0.18	0.14	0.14	0.153333333	22.21	22.3	22.12	22.21	1.9	2.1	1.22	1.74	-0.39	-0.43	-0.45	-0.423333333	16.63	16.86	16.63	16.70666667	5.24	2.55	5.15	4.313333333	7.99	8.42	7.51	7.973333333
1	1	27	15	25.38	7.61	539.3333333	1.11	1.09	1.06	1.086666667	7.26	7.28	7.53	7.356666667	1.51	1.51	1.46	1.493333333	0.15	0.16	0.15	0.153333333	22.28	22.34	17.83	20.81666667	2.39	1.51	0.82	1.573333333	-0.39	-0.4	0.07	-0.24	16.86	17.09	14.09	16.01333333	2.45	2.46	4.71	3.206666667	6.23	6.62	1.65	4.833333333
1	1	74	23	22.46	7.235	529.3333333	0.95	0.94	0.92	0.936666667	8.4	7.85	8.09	8.113333333	1.56	1.74	1.81	1.703333333	0.05	0.13	0.1	0.093333333	21.13	21.01	21.14	21.09333333	1.19	1.68	2.13	1.666666667	-0.3	-0.29	-0.28	-0.29	16.86	16.86	17.33	17.01666667	4.37	4.19	4.19	4.25	8.35	5.9	6.7	6.983333333
0	0	23	14	25.47	8.285	555.3333333	1.11	1.09	1.1	1.1	7.6	7.51	7.39	7.5	1.83	1.44	1.89	1.72	0.18	0.14	0.16	0.16	21.61	21.45	18.17	20.41	1.3	1.18	0.56	1.013333333	-0.33	-0.17	-0.11	-0.203333333	16.4	17.09	17.09	16.86	2.49	5.6	2.57	3.553333333	7.47	1.73	5.87	5.023333333
0	1	41	18.33333333	23.67	7.6	599.6666667	1.01	1.03	0.98	1.006666667	7.5	7.51	7.55	7.52	1.99	1.39	1.44	1.606666667	0.18	0.14	0.12	0.146666667	21.94	21.97	21.84	21.91666667	2.17	1.85	2.2	2.073333333	-0.32	-0.34	-0.35	-0.336666667	16.86	16.86	16.63	16.78333333	2.27	2.32	2.34	2.31	7.22	7.06	7.62	7.3
1	0	28	12.33333333	25.55	7.985	535.6666667	1.13	1.09	1.06	1.093333333	7.09	7.13	7.26	7.16	1.43	2.17	1.86	1.82	0.14	0.19	0.16	0.163333333	22.4	22.27	22.12	22.26333333	1.32	2.1	2.37	1.93	-0.5	-0.4	-0.45	-0.45	17.09	16.63	17.09	16.93666667	2.61	5.15	2.46	3.406666667	6.66	7.3	6.39	6.783333333
0	0	46	12.33333333	25.53	7.99	535.6666667	1.02	1.08	1.06	1.053333333	7.27	7.34	7.22	7.276666667	1.48	1.5	2.03	1.67	0.12	0.14	0.16	0.14	22.23	22.11	22.22	22.18666667	2.06	1.92	1.39	1.79	-0.36	-0.39	-0.43	-0.393333333	17.33	16.86	16.4	16.86333333	2.27	4.93	2.43	3.21	7.03	7.4	7.32	7.25
0	0	40	17.66666667	22.26	7.525	555.3333333	1.05	1.1	1.02	1.056666667	7.45	7.25	7.57	7.423333333	1.34	1.67	1.93	1.646666667	0.13	0.15	0.17	0.15	22.26	22.62	21.92	22.26666667	2.53	1.39	1.61	1.843333333	-0.33	-0.4	-0.35	-0.36	17.09	16.63	16.63	16.78333333	2.26	4.75	4.58	3.863333333	6.77	6.72	7.14	6.876666667
0	0	67	22.33333333	23.74	7.605	568.6666667	1.03	1.07	1.09	1.063333333	7.7	7.48	7.5	7.56	1.71	1.48	1.53	1.573333333	0.13	0.14	0.14	0.136666667	21.57	21.84	21.78	21.73	1.93	1.89	2.07	1.963333333	-0.3	-0.36	-0.38	-0.346666667	17.33	17.09	17.09	17.17	4.61	4.72	4.75	4.693333333	7.89	7.09	7.01	7.33
1	0	40	16.66666667	22.91	7.52	560	0.97	0.92	0.99	0.96	7.55	7.46	7.49	7.5	1.53	2	1.6	1.71	0.15	0.16	0.13	0.146666667	21.59	21.72	21.56	21.62333333	1.77	2.61	1.95	2.11	-0.39	-0.33	-0.32	-0.346666667	16.86	16.86	17.33	17.01666667	2.12	4.65	4.61	3.793333333	6.92	6.72	8.01	7.216666667
1	0	40	17.66666667	25.14	7.68	532.6666667	1.1	1.1	1.13	1.11	7.35	7.32	7.25	7.306666667	1.48	1.55	2.11	1.713333333	0.14	0.13	0.18	0.15	22.06	21.95	22.3	22.10333333	1.81	1.06	1.44	1.436666667	-0.46	-0.49	-0.51	-0.486666667	16.4	16.63	16.86	16.63	5	2.52	2.55	3.356666667	6.39	6.4	7.07	6.62
1	0	50	18.66666667	25.3	7.84	573	0.94	0.98	0.98	0.966666667	7.76	7.73	7.71	7.733333333	1.54	1.78	1.58	1.633333333	0.12	0.14	0.14	0.133333333	21.53	21.61	21.61	21.58333333	1.79	1.95	2.44	2.06	-0.27	-0.35	-0.31	-0.31	17.33	17.09	17.33	17.25	4.66	2.27	2.42	3.116666667	8.2	8.72	8.82	8.58
1	0	80	19.66666667	22.03	7.105	540.6666667	1.15	1.1	1.12	1.123333333	7.23	7.34	7.28	7.283333333	1.64	1.36	1.4	1.466666667	0.16	0.14	0.14	0.146666667	22.28	21.93	22.11	22.10666667	2.24	1.3	1.39	1.643333333	-0.37	-0.39	-0.39	-0.383333333	16.63	16.86	16.86	16.78333333	2.17	2.26	4.69	3.04	6.66	7.36	7.09	7.036666667
1	0	74	12	25.42	7.915	509.3333333	1.17	1.23	1.28	1.226666667	7.03	6.97	7.13	7.043333333	2.03	1.99	1.36	1.793333333	0.16	0.17	0.12	0.15	22.29	22.49	22.08	22.28666667	1.25	1.67	2.12	1.68	-0.44	-0.54	-0.46	-0.48	15.94	17.09	17.33	16.78666667	2.66	2.62	2.44	2.573333333	6.03	6.91	5.78	6.24
1	1	71	15.66666667	22.86	7.315	524	1	1.03	0.97	1	7.31	7.26	7.43	7.333333333	1.92	1.64	1.71	1.756666667	0.16	0.15	0.15	0.153333333	21.69	21.92	21.48	21.69666667	1.72	1.23	1.85	1.6	-0.32	-0.37	-0.38	-0.356666667	16.17	16.63	16.63	16.47666667	2.22	4.91	2.3	3.143333333	6.75	8.46	7.91	7.706666667
1	0	75	20	25.9	7.755	544.6666667	0.97	1	1.03	1	7.64	7.59	7.43	7.553333333	2	2.1	2	2.033333333	0.14	0.15	0.15	0.146666667	21.43	21.51	21.44	21.46	2.54	1.57	1.71	1.94	-0.25	-0.37	-0.36	-0.326666667	16.63	16.63	16.86	16.70666667	4.78	2.41	4.93	4.04	7.44	7.65	7.42	7.503333333
0	0	35	18	24.52	7.895	560.6666667	0.92	0.93	0.94	0.93	7.57	7.65	7.53	7.583333333	1.44	2.11	1.78	1.776666667	0.13	0.16	0.16	0.15	21.66	21.45	21.74	21.61666667	1.75	2.52	1.19	1.82	-0.33	-0.37	-0.3	-0.333333333	16.63	16.63	16.86	16.70666667	4.71	4.73	2.29	3.91	7.11	7.48	5.63	6.74
0	0	28	18.66666667	25.83	7.665	539.3333333	1.03	1.07	1.1	1.066666667	7.49	7.4	7.31	7.4	1.85	1.36	1.55	1.586666667	0.16	0.12	0.15	0.143333333	21.68	21.94	21.9	21.84	2.69	2.55	2.72	2.653333333	-0.4	-0.43	-0.38	-0.403333333	16.63	16.4	16.63	16.55333333	2.4	5.11	4.96	4.156666667	7.27	6.92	6.52	6.903333333
0	0	21	19	26.94	7.495	557	1.05	1.12	0.9	1.023333333	7.4	7.33	8.3	7.676666667	2.17	1.4	1.72	1.763333333	0.19	0.12	0.07	0.126666667	21.74	21.99	20.95	21.56	1.12	1.54	1.79	1.483333333	-0.56	-0.43	-0.31	-0.433333333	16.4	16.4	16.4	16.4	4.9	5.03	4.62	4.85	5.7	6.16	7.01	6.29
1	0	22	14.33333333	26.83	7.76	518.6666667	1.11	1.1	1.07	1.093333333	7.29	7.42	7.38	7.363333333	1.43	1.41	2	1.613333333	0.11	0.11	0.17	0.13	21.92	21.69	21.64	21.75	1.51	2.45	1.23	1.73	-0.5	-0.42	-0.35	-0.423333333	17.09	16.63	16.63	16.78333333	2.47	2.46	5.05	3.326666667	6.43	6.58	6.23	6.413333333
1	0	30	19.66666667	24.83	7.925	524.3333333	1.01	1.05	1.1	1.053333333	7.6	7.47	7.42	7.496666667	2.16	1.55	1.88	1.863333333	0.16	0.14	0.16	0.153333333	21.55	21.63	21.86	21.68	1.69	1.3	2.55	1.846666667	-0.36	-0.42	-0.37	-0.383333333	16.63	16.86	17.09	16.86	4.79	4.89	4.9	4.86	7.47	7.11	6.74	7.106666667
0	0	63	17	25.72	7.36	545.3333333	1.24	1.22	1.22	1.226666667	7.17	7.16	7.29	7.206666667	1.86	2.09	1.62	1.856666667	0.18	0.2	0.15	0.176666667	22.24	22.15	22.08	22.15666667	2.11	1.09	2.25	1.816666667	-0.39	-0.54	-0.46	-0.463333333	17.33	17.09	17.09	17.17	2.54	5.06	5.09	4.23	7.03	6.44	6.8	6.756666667
0	1	85.6630137	13.66666667	23.53	7.32	490.3333333	1.11	1.15	1.07	1.11	7.28	7.22	7.28	7.26	1.68	1.72	1.5	1.633333333	0.14	0.15	0.14	0.143333333	21.23	21.37	21.16	21.25333333	2.55	2.23	1.77	2.183333333	-0.34	-0.36	-0.41	-0.37	15.94	16.86	16.4	16.4	4.87	2.35	2.35	3.19	5.78	5.85	5.89	5.84
0	0	81.9890411	11	22.19	7.365	578	1.22	1.29	1.36	1.29	6.77	6.84	6.63	6.746666667	1.65	1.46	1.34	1.483333333	0.16	0.16	0.16	0.16	22.46	22.6	22.97	22.67666667	2.02	1.34	2.34	1.9	-0.37	-0.52	-0.43	-0.44	16.17	17.09	17.56	16.94	5.22	2.54	5.29	4.35	6.87	6.65	6.75	6.756666667
1	1	77.44109589	8.666666667	24.26	8.1	534.3333333	1.22	1.11	1.12	1.15	6.94	7.07	6.88	6.963333333	2.2	1.75	2.2	2.05	0.18	0.17	0.17	0.173333333	21.8	21.62	21.76	21.72666667	1.65	1.88	1.74	1.756666667	-0.28	-0.41	-0.46	-0.383333333	17.56	15.94	16.4	16.63333333	5.11	2.72	2.57	3.466666667	7.2	9.48	7.3	7.993333333
1	1	58.7260274	5.333333333	30.22	7.925	483.6666667	1.17	1.16	1.22	1.183333333	7.08	7.1	6.86	7.013333333	1.61	1.34	1.58	1.51	0.15	0.09	0.14	0.126666667	21.33	21.25	21.7	21.42666667	1.4	1.01	1.5	1.303333333	-0.56	-0.71	-0.54	-0.603333333	15.25	15.94	16.4	15.86333333	5.25	2.67	2.77	3.563333333	5.6	5.86	5.9	5.786666667
1	1	56.2	11.66666667	24.49	7.8	548.3333333	1.23	1.27	1.2	1.233333333	6.77	6.73	6.87	6.79	2.09	2.06	1.81	1.986666667	0.2	0.21	0.17	0.193333333	22.5	22.51	22.18	22.39666667	1.54	1.99	2.35	1.96	-0.4	-0.36	-0.31	-0.356666667	17.79	17.56	16.86	17.40333333	2.6	5.26	2.6	3.486666667	7.98	6.81	7.65	7.48
0	1	77.68219178	14	23	7.545	471.3333333	1.18	1.14	1.11	1.143333333	7.19	7.23	7.19	7.203333333	1.98	2	2.02	2	0.18	0.18	0.17	0.176666667	21.65	21.6	21.65	21.63333333	2.42	1.65	2.38	2.15	-0.39	-0.36	-0.39	-0.38	17.09	16.63	16.86	16.86	4.95	4.93	4.87	4.916666667	7.2	6.9	6.41	6.836666667
1	1	79.30684932	10	23.91	7.63	544	1.23	1.17	1.34	1.246666667	6.91	6.77	6.57	6.75	1.55	1.65	1.99	1.73	0.14	0.16	0.18	0.16	21.77	22.36	22.37	22.16666667	1.63	1.36	2.25	1.746666667	-0.52	-0.44	-0.44	-0.466666667	16.4	17.56	16.63	16.86333333	5.41	5.42	5.59	5.473333333	7.6	7.01	7.24	7.283333333
0	0	72.6630137	12	23.25	7.445	594.3333333	1.07	1.12	1.11	1.1	7.33	7.28	7.26	7.29	1.61	1.62	1.65	1.626666667	0.14	0.14	0.15	0.143333333	21.72	21.79	21.82	21.77666667	2.62	1.79	1.99	2.133333333	-0.31	-0.33	-0.36	-0.333333333	15.94	16.63	16.63	16.4	4.8	4.92	4.86	4.86	7.97	7.72	7.51	7.733333333
1	1	62.65753425	16.33333333	26.02	7.515	537	1.01	1.03	1.05	1.03	7.37	7.41	7.37	7.383333333	2.16	2.06	1.99	2.07	0.17	0.16	0.15	0.16	21.26	21.32	21.29	21.29	1.3	1.53	1.71	1.513333333	-0.42	-0.42	-0.37	-0.403333333	15.71	16.17	15.94	15.94	4.87	4.79	4.85	4.836666667	6.45	5.93	6.24	6.206666667
0	1	77.95616438	14	24.26	7.805	540	1.19	1.18	1.14	1.17	7.05	6.87	6.96	6.96	1.74	1.62	2.24	1.866666667	0.15	0.14	0.21	0.166666667	21.74	21.88	21.86	21.82666667	1.14	1.28	2.14	1.52	-0.45	-0.36	-0.48	-0.43	16.86	16.86	16.86	16.86	5.07	4.98	4.9	4.983333333	7.41	5.91	6.17	6.496666667
0	0	79.4109589	13.66666667	22.53	6.98	535	1.09	1.12	1.11	1.106666667	6.98	6.91	6.93	6.94	1.61	1.96	1.95	1.84	0.16	0.19	0.19	0.18	22.2	22.03	22.36	22.19666667	1.84	2.28	1.26	1.793333333	-0.35	-0.37	-0.37	-0.363333333	15.48	15.94	16.17	15.86333333	5	4.93	4.85	4.926666667	7.19	6.06	6.17	6.473333333
0	1	87.85205479	4.666666667	22.45	7.735	560.3333333	1.07	1.12	1.12	1.103333333	7.21	7.19	7.16	7.186666667	1.72	1.85	2.1	1.89	0.13	0.15	0.19	0.156666667	21.55	21.66	21.72	21.64333333	2.16	1.3	1.53	1.663333333	-0.36	-0.38	-0.34	-0.36	16.86	17.56	17.56	17.32666667	2.42	2.34	4.82	3.193333333	7.93	7.85	7.9	7.893333333
0	1	78.57260274	14.66666667	26.79	7.44	596	1	0.99	1.08	1.023333333	7.69	7.66	7.65	7.666666667	1.93	2.03	1.92	1.96	0.12	0.13	0.12	0.123333333	21	20.74	20.97	20.90333333	2.49	2.11	2.72	2.44	-0.31	-0.36	-0.34	-0.336666667	15.94	15.94	16.4	16.09333333	4.86	4.73	2.4	3.996666667	7.81	8.03	6.94	7.593333333
1	1	74.66575342	9.333333333	24.43	7.9	537.6666667	1.21	1.16	1.18	1.183333333	6.94	7.05	6.95	6.98	1.97	1.67	1.41	1.683333333	0.18	0.15	0.14	0.156666667	22.05	21.82	21.91	21.92666667	2.07	1.95	1.66	1.893333333	-0.35	-0.39	-0.48	-0.406666667	17.33	16.63	16.4	16.78666667	2.59	2.53	2.64	2.586666667	8.86	7.35	6.91	7.706666667
0	1	81.8	15	22.55	7.41	454.6666667	1	1.09	1.12	1.07	7.55	7.38	7.4	7.443333333	2.04	1.97	1.85	1.953333333	0.14	0.16	0.14	0.146666667	21.4	21.4	21.5	21.43333333	1.47	2.51	1.74	1.906666667	-0.4	-0.25	-0.32	-0.323333333	17.09	15.71	17.09	16.63	4.76	4.62	4.62	4.666666667	7.8	4.77	6.92	6.496666667
0	1	73.23287671	11.66666667	24.6	7.96	591	1.2	1.19	1.35	1.246666667	6.75	6.77	6.54	6.686666667	2.16	2.39	2.24	2.263333333	0.19	0.24	0.21	0.213333333	22.38	22.37	22.89	22.54666667	1.85	2	2.59	2.146666667	-0.35	-0.38	-0.36	-0.363333333	17.79	16.63	18.25	17.55666667	5.18	5.38	5.25	5.27	7.79	8.4	6.74	7.643333333
1	1	70.60547945	9	24.11	7.975	558	1.29	1.33	1.35	1.323333333	6.58	6.53	6.53	6.546666667	2.04	2	2.11	2.05	0.17	0.17	0.2	0.18	22.61	22.65	22.63	22.63	2.06	1.29	2.6	1.983333333	-0.45	-0.53	-0.38	-0.453333333	17.79	17.56	17.56	17.63666667	5.39	2.76	2.64	3.596666667	7.64	8.24	6.16	7.346666667
1	1	66.73150685	8.333333333	22.86	7.425	561.3333333	1.25	1.22	1.28	1.25	7.03	7.02	6.84	6.963333333	1.41	1.33	2.24	1.66	0.15	0.14	0.21	0.166666667	22.13	22.09	22.27	22.16333333	1.37	1.47	2.54	1.793333333	-0.48	-0.38	-0.37	-0.41	16.63	16.86	16.86	16.78333333	4.97	2.5	5.14	4.203333333	6.03	7.88	6.5	6.803333333
1	0	77.92054795	14.66666667	24.49	7.79	594	0.97	1.04	1.07	1.026666667	7.81	7.72	7.42	7.65	1.72	1.72	1.85	1.763333333	0.11	0.12	0.14	0.123333333	20.88	21.22	21.35	21.15	1.78	1.5	2.23	1.836666667	-0.32	-0.38	-0.36	-0.353333333	15.71	16.4	16.4	16.17	4.73	2.38	4.9	4.003333333	8.33	8.57	8.1	8.333333333
0	1	88.09041096	10	22.84	7.915	578.3333333	1.12	1.18	1.11	1.136666667	6.95	7.02	6.96	6.976666667	1.88	1.74	1.88	1.833333333	0.16	0.14	0.15	0.15	22.08	22	22.27	22.11666667	2.87	1.96	2.3	2.376666667	-0.28	-0.29	-0.36	-0.31	16.86	17.79	17.09	17.24666667	4.98	4.9	5.02	4.966666667	6.98	8.55	6.92	7.483333333
